# Supplementary material for: Neuronal Progenitors Suffer Genotoxic Stress in the Drosophila Clock Mutant per0
Source: Cells. 2024 Nov 23;13(23):1944. doi: 10.3390/cells13231944 (PMC11640223; doi:10.3390/cells13231944)
Supplement: Supplementary file 1 [file cells-13-01944-s001.zip]

Archive with 1 entries (1 files):
- cells-3274697-supplementary.pdf
